# Supplementary material for: Multi-targeting therapeutic mechanisms of the Chinese herbal medicine QHD in the treatment of non-alcoholic fatty liver disease
Source: Oncotarget. 2017 Feb 18;8(17):27820–38. doi: 10.18632/oncotarget.15482 (PMC5438611; doi:10.18632/oncotarget.15482)
Supplement: Supplementary file 7 [file oncotarget-08-27820-s007.xlsx]

## Sheet: Sheet1
Supplementary Table 7, Primers for qRT-PCR.
Gene ID	Species	Genbank acc#	Primer sequences
GCLC	rat	NM_012815.2	Forward 5'CTGCACATCTACCACGCAGTCA3'
			Reverse 5'ATCGCCGCCATTCAGTAACAA3'
GCLM	rat	NM_017305.2	Forward 5'AGACCGGGAACCTGCTCAAC3'
			Reverse 5'GATTTGGGAGCTCCATTCATTCA3'
GSR	rat	NM_053906.2	Forward 5'ATTGGACGGGACCCAAATTCTAA3'
			Reverse 5'AGACATCGCCCACGGCATA3'
GSTT1	rat	NM_053293.2	Forward 5'CGGAAGTAGTTCCCGCTGCTTA 3'
			Reverse 5'TCACCTGGGCAAAGGCATC3'
APOA5	rat	NM_001277264.1	Forward 5'GAGTACTTCGGCCAGAACAG3'
			Reverse 5'CAAGGGTCCCAGCTTTTCTAG3'
FITM2	rat	NM_001107799.1	Forward 5'GCCCGAAAGCTACCTCAG3'
			Reverse 5'GTCTTGCCCGTCAGGTG3'
DGAT1	rat	NM_053437	Forward 5'GACAGCGGTTTCAGCAATTAC3'
			Reverse 5'GGGTCCTTCAGAAACAGAGAC3'
DGAT2	rat	NM_001012345	Forward 5AGTCCTACAGTGGGTCCTATC3'
			Reverse 5'ATCTCCTGCCACCTTTCTTG3'
TNFalpha	rat	NM_012675	Forward 5'CTTCTCATTCCTGCTCGTGG3'
			Reverse 5'TGATCTGAGTGTGAGGGTCTG3'
MCP1	rat	NM_031530	Forward 5'GGTCTCTGTCACGCTTCTG3'
			Reverse 5'TTCTCCAGCCGACTCATTG3'
TLR4	rat	NM_019178	Forward 5'CATGACATCCCTTATTCAACCAAG3'
			Reverse 5'GCCATGCCTTGTCTTCAATTG3'
LBP	rat	NM_017208	Forward 5'GATAACCAGAAAGTACCCCGAC3'
			Reverse 5'AGCCTTCAATCTCCATCTGTG3'
GAPDH	rat	DQ403053.1	Forward 5'TCCTGCACCACCAACTGCTTAG3'
			Reverse 5'AGTGGCAGTGATGGCATGGACT3'
FOXP3	mouse	NM_054039.2	Forward 5'AGTGCCTGTGTCCTCAATGGTC3'
			Reverse 5'AGGGCCAGCATAGGTGCAAG3'
DUSP4	mouse	NM_176933.4	Forward 5'GCCTGGCCTACCTGATGATGA3'
			Reverse 5'CAACTGGCCCATGAAGCTGA3'
DUSP6	mouse	NM_026268.3	Forward 5'GGTGCATTGCTTGGCAGGTA3'
			Reverse 5'AGCATCGTTCATGGACAGGTTG3'
RARA	mouse	NM_009024.2	Forward 5'CACTGGGTGTGGGCATCTTG3'
			Reverse 5'GGCTTGGATGAAGTGAGCTCTG3'
STAM	mouse	NM_011484.2	Forward 5'CAGAACCAGAACCAGCCTTTATTGA3'
			Reverse 5'AGATGAAGCAGCTCTGGCAAGTC3'
IL1R1	mouse	NM_008362	Forward 5'ACTGTTGGTGAGGAATGTGG3'
			Reverse 5'AGGTCTGTCCCTCTTGTTTTC3'
CSF1	mouse	NM_007778	Forward 5'ACATGATTGGGAATGGACACC3'
			Reverse 5'AGCTGTTCCTGGTCTACAAATTC3'
β-actin	mouse	NM_007393.5	Forward 5'TGACGAGGCCCAGAGCAAGA3'
			Reverse 5'ATGGGCACAGTGTGGGTGAC3'
